# Supplementary material for: Urinary metabolomic analysis to identify preterm neonates exposed to histological chorioamnionitis: A pilot study
Source: PLoS One. 2017 Dec 6;12(12):e0189120. doi: 10.1371/journal.pone.0189120 (PMC5718427; doi:10.1371/journal.pone.0189120)
Supplement: S1 File — Matrix spreadsheet (Microsoft Excel®, Microsoft Co, Redmond, WA, USA) containing the detected metabolites and their respective concentrations. First column contains metabolites names, first row samples identifier, second row class identifier, 1 defining chorioamnionitis samples and 2 control samples. Samples in this file are completely anonymized. (XLSX) [file pone.0189120.s001.xlsx]

## Sheet: Foglio1
Sample	1	2	3	4	5	6	7	8	9	10	12	13	16	17	18	19	20	22	23	24	25	27	28	29	30	32	33	34	35	36	37	38	39	40	41	42	43	44	45
Class	1	1	1	1	1	1	1	1	1	1	1	1	2	2	2	2	2	2	2	2	2	2	2	2	2	2	2	2	2	2	2	2	2	2	2	2	2	2	2
1,2-Propanediol	3099	1510	449151	4617432	133639	251472	864265	334875	303893	18969	14058	118750	12721	2829	1742	1283376	670239	3242	24953	9853	656960	26604	81810	477826	99091	515528	3316	241013	102621	58618	18687	4437	6531	128658	50814	673949	210415	658544	216035
Unknown 358 U	393		5697	11279					634			1681					580	3209					3807						572						791			997
Pyruvic acid	1261	4474	4615		1606	3184			5022	2585		1992				3003	1225	776	5854		3332		25648	3417	2634	1055	2187		1947	1811	2562		720	4126	12394	704	7546		2791
Lactic acid	28209	21569	289733	2602422	50842	62929	78047	34822	481869	37996	56148	265006	59375	90561	23996	91958	279984	55851	121239	33848	133626	14308	16195112	985295	64783	86289	77185	78346	314271	45554	76364	43089	67755	147145	175752	50806	112678	108641	1027286
2-Hydroxyisobutyric acid				24404	815							5234					3246																						1385
Glycolic acid	4111	6004	49368	203803	15526	5900	120918	15600	35778	11485	21837	36849	20428	49403	6139	15758	40533	16718	7124	10728	25146	4766	14748	64515	17558	22942	7898	11292	30261	11637	17924	27235	16596	27452	9637	22816	17956	22713	37757
Alanine	8931	6673	30405	365867	17787	21805	8543		25972	12574	19542	34368	21598		18584	64680	75133	37490	23497	9443		6204	54653		13335	11571	14038		17188	9334		6478	13302	13151				18002
Glycine	274666	293342	265812	1796487	468099	1404090	810975	247814	634805	195453	937863	246566	917829	1336969	250320	545012	1618728	323738	699004	167200	264693	63438	387786	1351405	310547	134729	493688	606287	628921	362428	136610	861781	558129	398179	96970	649521	208277	535791
Oxalic acid	6389	20978	24950	120523	11527	6511	12582	3698	16055	11179	40393	15022	48285	10040	12988	88499	61161	101401	32973	35889	5665	6526	5607	49075	5290	7295	10019	6038	35817	11752	5429	34587	38311	14129	20051	20677	2476	5949
3-Hydroxypropionic acid			6710	43175	1341		10304			829	1846	5281	1114	7010			15743	1624			3158		7532	11933	820					1252	1866					3029			25199
3-Hydroxybutyric acid		768	44003	265083	17151	6105	44728	8907	9891		10285	67214	8723	42970			65012				15677		371089	61378						7655					5520		10876	12498	272697
2-Methyl-3-hydroxybutyric acid							275	10850	696			303					4330							3538													984	1024	4651
Aminoisobutyric acid			23147		19484	5891	31111	10854	1491	2783	3606	34793	3386	17809		4044	54085			583	14073		12933	41270			4078	1649	4198	9223	916	3005	976	4736	31026	942	11990	10158	15389
Valine	1311	1103	1010	60323	1525	1331			5921	1502	1888	12074	2041		1265	15403	15732	6995	2316	788	2139		9067	1589	4241	1801	2090		7602	1087			2929	4172	1467			8880
Beta-alanine			37688					64792													14661		2843	3379				11241
Diethylenglycol			10459	18628	4493		12235	2852				3935					19501						3172												2457		3634
Benzoic acid			1030	11765				1374				1535		12015			8003				7257			16136								517			1484				610
Serine	14353	32038	11880	284107	23345	74805	82703	27387	51503	15625	68094	44887	62868	73233	21438	149666	197417	58576	29907	20259	7447	2804	21338	122340	15360	6681	18403	18630	50333	22101	7843	43988	42575	26585	6366	16194	9249	68832
Ethanolamine	174843	162204	43702	298509	75374	20119	106572	65552	211360	63416	93073	76235	88746	325125	160571	64004	91916	237659	108138	119871	271573	54515	169931	159565	173401	104020	64008	53713	178753	62379	4527	98566	114859	92797	107141	113818	83838	192018
Glycerol	48658		120758	238534	1272816	30818	10662	13823	79793			63395		33974			118446	48245	24517			10562	49173	229741	87582		17162					9364	23700	27401	44110		39193	34742	84610
Leucine				52837					79806	8325	4740	78309	4799			21544		9566		3340	2491		49173			5222			9139	3748								13243
Isoleucine				10163	1066	22143					2227	2257	694				22871	1426	675										2362									3553
Proline	7518	13205	13802	810499	192765	20147	15783	2555	75582	18177	38329	54816	47355	20581	7750	31789	76703	48852	56095	9033	27476	4072	575609	48267	41143	12059	35371	8258	38912	37268	9594	16123	18112	41025	12179	16069	2366	70331	12334
Succinic acid	18861	60201	114110	141683	17176	14309	16804	31338	128399	42800	153156	26182	148165	211050	65070	163456	86396	543937	146001	173502	67758	91859	7392	115180	105934	57593	36798	21447	216173	33837	226702	74067	143539	186221	292740	161392	108268	18118	2478
Glyceric acid	3737	7975	70480	215982	20646	8038	58552	13377	41498	16312	29460	31869	25163	157834	3794	34860	40617	28073	27891	11864	26988	5992	24750	106460	12713	7275	7256	15518	20294	5061	46736	54466	11445	26307	57617	56478	11602	18355	18574
Uracil			5206						1301								5496							4298
4-Deoxythreonic acid			5688	7237		5553	4807	4775	1929	2403	3367	1259	4444	11695			7150			2507	4753		10415	7921			2683		3464	3122	4631	3512		3771	8820		23490	3350	28729
4-Deoxythreonic acid	3134	11931	14465	36896	5916	12761	6620	6491	17591	5362	23641	11458	20837	58610	2948	13803	16149						8003	28355			3317	8653	11412			17594			34993		34348	5590	11736
Threonine	3047	1649	3219	154461	3053	31866			6947	4311	5488	44967	5817		13537	30092	76874	21854	8502	2278	3979	2008	54514	6238	10202	10275	12970		24656	7529			12065	21465	2594			19583
A142003					925659												623723
Unknown 835 U	1705	1438	619	9932		1710	7697	5567	6382	678	5205	1156	2200	28269	1134	4723		977	1101	1357	1911			16361	782	1002	1107	8407	2216	702	973	7649	1309	1753	1631	6609	7881	882	672
2,4-Dihydroxybutyric acid			2655	16041	730	413	4174	4557	20314		4249	5332	4288	23753			10849		18213		808		3259	10331					9722						3668	7894	2356	2351	7789
3,4-Dihydroxybutyric acid	3174	9135	17775	23273	7099	6753	10697	20809	20310	4782	25183	12774	18203	134158	2742	28605	49800	3911	7700	8040	10689	1419	2007	62844	3707	5183	4461	7948	9722	7663	6093	16505	8540	10607	38806	7894	15882	10307	39048
3-Aminoisobutyric acid				23973	689		957		1813		807	13298	579	2663			1449							3601				526				3155
Aminomalonic acid			8091	42942	1084	3333	3973	889	1591		3102	2410	2406	17362			40821		3197		7506		1695	17454			335	535	2751		2478	4000		1088	7429	1496	18969
A148003				29204					369			6193					4286
4-Hydroxyproline	4273	23796	19281	439780	19639	20074	25237	7600	45193	17773	49802	27105	59450	61921	45427	44960	131916	107355	64368	13071	10151	10219	29807	86833	55508	12139	30008	7596	89709	26264	16153	30343	49949	60800	15002	32445	6080	46371
Mandelic acid			8437		6231		11371	10757			8283	14348	6811	42215			34730							38384				2021							33437		6080		6436
Malic acid	3407	10681	43647	80188	10072	4084	5133	1501	47060	13177	29560	15177	26795	25580	3464	5075	25978	146354	52570	11802	18067	10930	21981	62047	30762	12541	6487	2865	56971	35081	56845	6334	44350	49425	35018	37194	22415	4816
Threitol	4715	14121	18257		10723	8623	17318	16878	28253	4633	22593	13707	19952	82676	5157		47015	12011	18034	9224	13904	1446	3081	88541	2142	39466	6970	7506	17124	8474	7169	26211	7644	16189	54985	4991	19098	12292	23207
4-Acetamidobutyric acid																	7735							10949			109391								4611
Erythritol	83614	185006	262218	1237022	180767	160096	280399	248624	316504	80716	283120	276524	265137	762641	82492	429234	655474	184366	207268	148707	250122	24675	109807	1188554	122883	42761	109391	144652	203936	166262	74146	249608	150997	198742	781622	98432	319642	156790	465346
Trimethanolmethylamine					155163												145330
Methionine				35068												5000																			9671
Pyroglutamic acid	12062	30220	24688	65552	21126	39891	51646	27027	54180	9239	25797	66059	50079	71268	11707	48748	85552		23615	14335	12223		47287	102288	13105	14935	14769	24631	35905	15337	18898	42033	20438	21305	46386	30117	22878	38382
1-Deoxypentitol		2740	2244	46468	509	473	1657	1512	4145		1406	3690	844	15448			9971							22151					1948			4365		866	9031		1757		6308
Erythronic acid	52092	164712	188653	792615	181878	130889	205297	214995	264057	61443	295821	184161	278450	822013	52860	466183	621373	121733	153689	108596	172816	25560	63161	675025	60773	59466	71605	99370	168232	123019	50976	258877	111208	149568	429001	65280	208234	134003	182767
5-Hydroxymethyl-2-furoic acid		1033	7673	32865	4198		16012	9247	2301		2578	8986	2209	18817			41044	10644			636		4429	34884						1119			1805	2253	3760		5997	7524	5065
Creatinine		4836	4397	19275	3146				4153		2859	19907	2996		592	10651	14564	12683	3956	1079	1012				1427				772				849	4347	52633			8364
Threonic acid	15135	47046	125368		41341		94827	73344	93806	51404	133353	136739	124951	425596	32600		207699	112305	135273	69754	74597	25560	42289	199630	34231	59466	35576	49886	71273	29008	122033	237634	50400	135457	217770	246575	85322	44222	62104
A160001	47560	69068	13478		9949		3031	23059	26644	7731	9646		3262	52348	14602		35290	29387		2913		2574		105673	10517	1078		28773	25845	37015		8791	8323	16753	29792		2621	24798
2-Hydroxyglutaric acid	7373	84063	13780	17461	2597		4546	725	129025	14263	25254	6481	20894	28041	9072	71732	6577	119422	69269	15705	8116	6365	9889	15987	44477		6142		179939	35523	20300	3984	93468	140048	194971	15670	28903
Proline+CO2			8073	554630	35158		47854	5590	35298		8825	36480	3358	76238			65842		3461		41317		33825	39124	1572		1544	8089	5982	3632	41051	4739		5916	32021	17507	30829	8523
3-Hydroxy-3-methylglutaric acid	10329	27781	17830	194716	11709		17982	17315	45821	5095	29965	8325	26968	88634	13406	47843	53283	39287	20435	21108	25264		8798	79317	17537			12098	32465	17705	5734	13628	17597	29604	73112	11489	25963	14062
Glutamic acid				15099					17684			1178				21574	14642	10390	5597		7866		2496	20558			1828		15490				16707
2-Phenylglycine	89202	133533	28468		14878			2760	25140	17288	9720		18319	3510	60796		48682	4111		6471	3336	9283	1191	17442	2345	4743		3877	33382	30826		662	12391	24201	22498			29194
3-Deoxypentitol		1272	1981		436		1237	1397	2526		1921	2173		8011			24247		1052	685	728			9354				923	1609	651		4684	917	1093	6711		3530	1829	4571
Phenylalanine				75018	319				3900			10836	1694			6472	8542	6639					1710		2345				4696				1176	2019				2647
Piperidine-2-carboxylic acid			1970		2721		10604		4031		2121	6106		9076			6969				1208			14106						11131		1226			7925		4647
Tartaric acid		1005									7373		6707	24660			21665	31862														17680
4-Hydroxyphenylacetic acid		15760	14782	715888	2480	8630	167835	3201	9438	23929	30636	7710	28877	72236	2955	9434	17432	2874	6892	4830	3826		2180	52067	1198		3224	12098	41433	5335	15019	11759	5846	19689	14166	3915	5844	6225	61342
Xylose	1337	4177	3763		3169		3329	3116	8746		4680	3010	4040	21607	1592		13783	13261	2551	2191	1614			17234	2909	892		1668	4327	3587	691	8061	1865	9626	14835		13087	7567	9843
3,4,5-Trihydroxypentanoic acid	7481	26791	61356	38502	20158	18703	14976	41557	45599	3992	46913	17881	55749	145535		97031	117548	9996	28855	14565	6278	1800	1586	190507	8057	3012	6017	13642	34534	11094	2708	29079	8312	25340	148256	5099	19248	22005	54162
Arabinose	19549	43181	54800	295764	40212	19475	64259	36220	75815	7293	33652	37279	31938	142029	20345	69718	138119	55970	22335	29391	27073	3487	9547	186619	19961	8242	10998	34996	49088	36759	11826	52508	33692	53762	88283	10493	72025	81588	70727
Unknown 229-244	34389	25598	63381		38563		71520	118396	43632	9259	12889	20621	13895	627385	6939		124991			4594	54904	2650	4566	170717	7564	10236	5300	59621	10898		30383	39107	6592	16022	131083	14651	227114	43741	144859
N-Phenylglycine	12733	29889	10117		6088				3283	1818	657		6621		12157		15565	43780		552		1146		3503					5956	2111			1015	3203				8908
Phthalic acid	67383	56604	43368		18456		11674	1647	10358	1468	2810	5387	36025	31446	5591		11377	7407	25430	2128	246682	1459	454	6638	2499	1061	1428	4191	2274	2395		4906	874	2011	9226	571	5501	3615
1,6-Anhydroglucose		1096	3138					1059	872					4585			5689				2030			4753											6014		1576	16891
Xylitol	1076	9784	7821		13974		16581	7938	15477	1592	15711	25888	12332	38165	626		15235	30164	4501	5101	4954	2599	2667	53388	16907	1705	1829	5056	11357	5161	2110	6351	4213	11221	17820	10152	16332	8259
Lysine derivative				56876					576			3400					16503	4926					1746						1437									710
Arabitol	38200	92766	371172	569741	59453	46579	125969	127769	212764	34097	113911	97803	95011	377615	47425	316469	274646	106129	102832	77337	101268	13155	30565	460126	51838	19306	47422	77604	116343	69235	48051	119230	74906	106156	338224	48431	181229	124578	158240
Ribitol	4346	16283	63569	123818	6788		22131	25335	31215	6382	12349	21663	22307	56058	26250	36913	26550	50828	15848	24955	22036		19801	48304	33363	9356			13563	11615		24300	8533	24219	61014		35577	10166	12213
Quinolinic acid				36067																									25268
cis-Aconitic acid	863	4651		25044	1419				11301		9887		10310	14049		11162	9504	9907	5408		1336	904		13223	1620	1421	1356			1694		3099	6612		7946	1467
Lyxonic acid	12545	30365	26683		32500		54143	28431	87416	6085	69302	3398	67327	172330	24358	68250	42716	156728	16730	45841	10767	8841	25011	36701	13431	12323	2447	15681	38252	11863	18064	64815	38307	16973	50067	42513	6975	32250	2557
Homovanillic acid				6644	15783							15514		19895			12482							9607
Acid 1264	10563	15956	12882	125457			25862	15016	40038	1378	42605		42686	119021	8695		30642	81351	13364	20660	8391	3370	16586	35382	6607	8290	4230	8757	20249	7407	8534	34659		7797	34146	15130	2869	19656	9044
Glutamine				20202								6401																					17108
2-Aminoheptandioic acid			1911	85167	566		21809		3289		2494	3353	528	56729			24569		860		2201			24891				439	2506		11085	2920	537	1670	16547	4398	8031	1075
Ribonic acid	8847	26775	26795	360137	14145		23348	37406	56433	8909	25555	32732	21594	70258	8000		162799	24700	15152	14585	32192		16586	155810	5180	3725	8036	16726	29112	15874	2957	29922	14908	23504	77804	3491	32601	24192	24084
Hypoxanthine		747		9332					6464		3176		1668				2261	8712	725	627				3381					2389			786	916	501	2538	939		854
3-Deoxy-Ribohexitol			3527					7660				2236					13783							16859											11634			1665	5476
Citric acid	67689	308755	194416	1221773	74933	106855	184482	47479	1166739	168967	566095	197794	589356	405912	134941	202803	573623	1274422	1154307	401468	602908	223730	88479	553496	718025	329782	485404	25174	676766	269205	405108	42876	825863	659619	625160	354556	163023	71654
Ornithine																	110439
Acid 1340		3903	5423		15733		8370						2162	14742		15178	22390		6384		2986			18392	3419			3950	6027					4960	19778
Hippuric acid			5756	624338			6230	16690	7035		6508	9346		42147			17704	10395	3404	400	4756		2414	12179				2885		1758	463	5611	1124		23288	5132	3657	6828
Glucoheptonic acid 1,4-lactone	367309	330975	86718	436902	250237	50427	56551	39835	422573	105222	100968	81403	80207	572270	58310	32847	176689	1231865	475389	219441	1067592	84454	87314	320086	782801	410854	318172	215874	436891	152668	116658	53871	297463	437505	740455	297062	320143	262350	47104
Caffeine								20450					17000				26363
Lysine	778		5728	832585	7502	81989			6764	1543	1331	36975	2513		5746	11979	266423	98681	53188	1275	3791		31113	27909	22199	709	3288		23026	3716			24449	15052		18546		9643
Fructose	10134	8901	185688	771894	133372	18047	33492	1013561	38745	11022	11983	236939	15794	52774	4901	20257	227112	122812	17949	18131	117041	12061	21341	174959	58860	26049	47559	37699	31133	31800	16369	18046	17408	26007	99918	49084	53082	323221	16329
A201005	925	7788	1427		1721		747279	1145	15232		2663	1315	1945	8410	649		6087	3460	1680	906	756			12569	678		749	536	2135				1245		19332	363		958
Mannose					365096	34911		8146	197367	49137	600443	19713	573676	334198	5280	28701		242760	457810	61972	185507	11531	28913	2511645	56706	61386	12695	325733	85113	198055	272627	70601	56395	92958	563693	67166	303619	2826341	5785631
Galactose	4437	14361			1389	8400	9541	43405	11521	8104	146471	2576	132422	796187	8914	40267	7920	15113	76923	8087	4101	4446	5639	14348	6323	4924	6116	6679	5516	5623	9351	289802	8395	6024	14624	5987	3385	12660
Glucose	405231	281000	30122	68290924	28226458	1360426	8794234	657747	7758049	515428	714771	8053251	661959	1848793	151857	817294	7115489	1112006	1832129	554771	4619626	63752	1130508	11901578	602767	2668837	538330	1813780	6179252	2059329	486855	986190	456005	2404008	2226849	369873	1469054	3993462	16033226
4-Hydroxyphenyllactic acid		11133	176538	15716938	37286	45626	2769294	29206	20042	100362	129665	73674	123657	50925		10683	199882		17339	5933	24878		209643	342353	5865		6531	17785	62202	44827	7410		4309	75837	60892	3595	27537	16536	460092
Histidine			1493	15565							614	6294	1011		11671		16425	1133					963						1406			663						9843
Mannitol	4784681	28824	35259	10681751	1744947		912900	102466	51472	69336	63810	569164	66893	68630		77768	263528	875745	26615	205713	42696	23532	1625837	857545	22578	9863	21674	40000	160450	152377	6104	20520	270931	137397	260394	402105	21314	221890	7279
Glucuronic acid	5608	13711	15545	135990	15259	11144	26898	23690	27817	4406	21474	16722	21941	124952	5785	44283	128952	21827	11999	10385	6091	547	4750	46503	5852	2610	4340	17553	17154	18711	4027	37414	12475	16552	54201		12485	16501
Sorbitol	63093	44148	29312	59182	25071		56800	25423	28904	3816		33006	3394		15027		46759	601725	3653	14002	96802	15931	86359	174344	145900	13179			17150	38704	15552		9233	29930	65722	685103	31661	16555	7556
Tyrosine	621	1908	4818	410298	1356		3170			3204	2451	17619	9195		2573	23943	19209	10153	1814		1177		7501		5161		743		9279	2026			2976	5130				4789
A186010													7715	40738		18440	38819		7539	4447	5310			19737					11237			8189			11150		1932
Galacturonic acid		1179	39441				1528		791		582		714	8863			44848	1758						8547								1478			3721			8501
A196015				540561			9492		80202			6759	2100						874		6867		451	32310		14003		1402	13475	2024				6325	16051
Gulonic acid		1712	89397	640253	43389		24676	18374	3874		3463	60146	3302	61788		10281	99238	2983			4421			6470					877	2308				8527			3057	49617
Gluconic acid	114623	57957	27410387	60428033	7813141	87763	11733601	36492927	34970	39224	10197	18366672	12769	103862	4430	809041	25107289	31872	16022	10271	26058	0	21235	166539	15495	2952	689677	25994	182583	345942	7205	40556	5325	34496	16271	8828	45378	14352781	885883
Glucaric acid			367566		79318		346627	643088		1299		269689		6131			338260	1103						4112			11746		1067	7213		4237			3103			225413
A203003				816179	184495		43942		90622			82106				25999	98489	39112						98861		18061			28387	5140					37859		7533	37140
Inositol-like	8709	12264	19884			9668		20769	52208	14515	76662	11722	75271	43633		17181	95614	19841	20929	6754	9292		29432	53200	11647		10989	14722	15631	8350	10064	18596	430	21782	28065	11599	3921
Palmitic acid	2025	2098	7403	48045	3881		2941	7077	3866	12939	1577	15356	3311	16293	1676	9542	14885	2184	3001		19670		2370	8415	4235	337	1429	1011	3231	1523	1144		1828	1896	9622		8383	4249	6182
Scylloinositol				540991	15628				3383			10727					143879	2648					1189	37791										1424	19909			14384	419679
Kynurenic acid				25440													5005	990						1423											4136
Myoinositol	3250883	3687440	5640565	23927276	7077115	4842950	4449266	305059	15335632	3166687	10247643	1288414	10041230	3232662	310096	1525146	10095748	2433671	8021658	2772032	6037852	415730	7043882	14553503	2371565	1249272	2318699	6341032	2859019	5794672	2261382	7198283	2271425	3598219	3805880	3195354	1730588	2408421	147245
Unknown Sugar			1334	10896				747	5446		1184						3023	1971						3800					1155						5324		1380
N-Acetyltyrosine	156962	42436	357909	1708680	296720	395968	618801	723145	172556	104236	57787	530846	49135	52338	15864	109603	2430122	3671	92696	211481	399840		86743	2169043	133888		114812	224799	495861	242208	5388	55556	31236	479953	1021686	17866	302069	642102
N-Acetylglucosamine	1388	3941	5002				1430	1296	12496		3340	3042	1803	8837			24672	7739	2453	1358	5597			26047	1391	2682	2377	4700	7712		1486	2842	1016	479953	20415	1904	2952	1612
Monosaccharide E	2176	4180	10494	44489	4206		2303	3602	22306		5271	6004	4151	14279	3866	11316	52324	16898	7545	5775	9995		1844	54599	1715	2963	4454	9563	20681	3261	1847	6518	4012	10694	41456	3328	5018	4955
Tryptophan				13074			1990																	2051
Uric acid	565639	1853249	2715597	5549318	1035780	1361474	814464	361946	2179000	562418	3705457	612915	3144636	311282	657013	3286650	2249892	1814067	2715458	1090169	1000620	159114	208078	1636471	1164059	365721	703407	1597910	2233731	1605106	59961	2811020	1212878	1301669	1658871	263639	61778	267479
A216002					45122		14948		16699		6250		1246	1012										12427		2503		2079	14804	1823			1083					4042
2-Amino-6-hydroxy-7-methylpurine		677	918	9901					1236		2209	516	1522				4102	796		681				1687					1206				612	880	4988			927
5-Hydroxyindole-3-acetic acid		1122	1560	4871				1733	1501		2353	1936	1664	4385		3079	7562		1175	1888				6160	1710				4632			1396	1878	1908	9559		1591	2222
Unknown C	4981	70439	24116	68471	13196	9298	32743	35940	62155	12792	32270	41456	25995	361806	9529	88260	101805	36889	33177	23883	25795	387		256982	33616	4322	8747	5010	68119	29506	12958	39654	34463	79569	202452	1446	38016	61228	39726
4-Hydroxyhippuric acid		3068	5557	63620	1557		3501	4923	4180		6257	1292	4659	3072		13262	10504	13191	740	413				31239	1073				2787	2085		2362	1790	2771	12602		1527	4323
Stearic acid	653	2609	1520	12541				736	1124	12609	1707	3474		19821		1891	3347	897	1896		18036			5254		689		1222									2263		1225
Pseudouridine	8404	31180	55362	663307	26486	14282	39789	37482	71276	10065	60162	52591	52234	153922	7573	114289	248930	21409	29196	21980	15939	2163	3333	336610	21278	3552	11448	16484	43301	23816	2861	36530	19896	28668	227609	7908	28294	51695
N-Acetylneuraminic acid		7691	5493		185		10491	6684	13415		11151	8007	7748	87716		13135	33795		9326	6976	7835		5939	55754	5347		3299	9839	8881	3542		12883	7154	10455	28265		17247	4234
Unknown disaccharide	1139	4939	11699	61076	5333	3070	9366	10556	11345	1777	14176	6512	8921	60849	580	12130	30050	1906	6717	4949	2874			49016	2338	1249	1187	3945	6321	4565	2237	10678	4481	4893	32623	1344	12434	9202	10206
Pentadecan-1-ol	589	1702	1860	9070	879		1435	1991	3306	390	4620	2801	910	6670	1310	7273	8517	2111	606	2335			707	13528	602		1092	1694	2006	1741	1072	1170	1045	1065	4800		2367	1204
Xylobiose	2938	3252	13853	155148	7593		7794	2050	19379		3614	8868	2135	35008		12017	22405	8170	1241	2059	4559			77618	435			2181	3819	5291		4589	435	2151	43556		10999	8015
Sucrose			1414		654			693762			2857						30419				8009			9022
Disaccharide X	9637	8768		19651	1298	4542		9424	4771	10956	3155	2807	16123	17121	9262	13222	22216	339	21715	5062	17355	11371	2660	17710	6946	5723			4818	8541	10784		5896	3696	15787	8264	9102	2898
